# Supplementary material for: What drives the demand for drought-resilient sorghum varieties? Evidence from moisture-stressed areas in Ethiopia
Source: PLoS One. 2025 Sep 5;20(9):e0315985. doi: 10.1371/journal.pone.0315985 (PMC12413081; doi:10.1371/journal.pone.0315985)
Supplement: S1 Data — (XLS) [file pone.0315985.s001.xls]

## Sheet: Sheet1
New_HHID_1	REGION	DISTRICT	DistMkt	Family_size	Adapt_climate	Plot_dist_km	TOPAHA	AGEHH	lnFinal_tot_income	DPVWTP	lnTotal_asset_val
1	Amhara	Kobo	9	7	no	5	1.75	33	11.6355	3	9.39099
2	Amhara	Kobo	2	1	no	3.05556	0.25	45	10.0981	4	10.9682
3	Amhara	Kobo	8	2	no	1.66667	1.5	27	11.7906	4	9.51414
4	Amhara	Kobo	12	8	yes	1.66667	1.875	50	11.872	4	10.9092
5	Amhara	Kobo	8	1	no	1.04167	1.375	27	11.59	3	10.9092
6	Amhara	Kobo	16	10	no	2.08333	2.625	52	11.4711	4	11.671
7	Amhara	Kobo	4	4	yes	5	0.762	40	11.5101	4	10.7272
8	Amhara	Kobo	4	5	no	2.08333	2.125	45	11.8855	3	11.4672
9	Amhara	Kobo	14	7	no	2.08333	1.875	70	10.5187	4	11.4672
10	Amhara	Kobo	2	7	yes	2.70833	2.125	40	10.8092	2	11.4672
11	Amhara	Kobo	8	5	no	0.1	1.625	39	11.2802	2	9.50226
12	Amhara	Kobo	8	7	yes	1.45833	1.5	45	11.383	4	11.0089
13	Amhara	Kobo	8	4	yes	0.1	0.625	38	11.7754	3	11.9106
14	Amhara	Kobo	15	7	yes	1.125	2.065	50	10.9049	3	11.449
15	Amhara	Kobo	10	5	yes	5	1.625	40	10.6334	4	11.9379
16	Amhara	Kobo	6	7	yes	0.1	1.125	44	11.2443	3	11.0089
17	Amhara	Kobo	6	6	no	2.91667	1.25	46	11.6896	4	10.9092
18	Amhara	Kobo	2	4	no	2.08333	0.875	37	10.8097	4	10.4645
19	Amhara	Habru	1	7	yes	1.66667	1.5	53	11.6457	4	11.4672
20	Amhara	Habru	12	4	yes	3.33333	2	54	11.238	4	11.6492
21	Amhara	Habru	4	4	yes	2.08333	0.75	50	10.131	4	9.56451
22	Amhara	Habru	2	4	yes	1.25	2.875	48	11.5589	2	10.9092
23	Amhara	Habru	4	6	yes	4.16667	2.75	52	11.2134	4	11.4672
24	Amhara	Habru	5	5	no	1.25	0.52	37	10.7674	4	11.4672
25	Amhara	Habru	4	6	no	1.25	1.625	42	10.9295	4	11.0089
26	Amhara	Habru	3	1	yes	2.91667	1.29	34	12.3579	3	11.6492
27	Amhara	Habru	2	6	yes	5	1.375	63	10.2887	4	11.9538
28	Amhara	Habru	4	7	yes	1.66667	0.79	40	11.2205	2	11.9479
31	Amhara	Kobo	1	2	yes	5	1.625	64	11.8138	4	11.4672
32	Amhara	Kobo	2.5	5	no	0.833333	1.75	65	11.5418	3	11.6492
33	Amhara	Kobo	15	4	no	0.833333	0.75	35	11.0359	2	9.6178
34	Amhara	Kobo	2.5	8	no	0.416667	1.25	39	11.1491	2	11.0089
35	Amhara	Kobo	5	3	no	1.29167	2	48	10.3039	3	10.2671
36	Amhara	Kobo	4	4	yes	0.833333	1.065	55	12.1914	2	11.0089
37	Amhara	Kobo	5	4	yes	2.5	0.75	63	11.3489	4	11.1261
38	Amhara	Kobo	7.5	5	yes	2.5	1.08	46	10.4843	4	11.4672
39	Amhara	Kobo	7.5	5	no	2.5	1.25	38	11.1019	3	11.6492
40	Amhara	Kobo	10	2	no	2.5	0.33	60	10.4516	2	11.4672
41	Amhara	Kobo	1	5	no	5	1.5	64	11.3034	4	10.7233
42	Amhara	Kobo	5	7	no	2.5	1.5	48	9.88165	4	10.8861
43	Amhara	Kobo	5	6	no	5	2.08	40	11.8173	4	11.6789
44	Amhara	Kobo	5	2	no	2.91667	0.58	26	11.435	2	10.9761
45	Amhara	Habru	10	6	no	5	0.83	48	10.1735	3	11.6492
46	Amhara	Habru	7.5	6	no	1.66667	1.5	55	12.7334	3	11.0418
47	Amhara	Habru	1	4	no	1.66667	0.75	37	11.3885	4	11.6492
48	Amhara	Habru	2.5	3	no	0.833333	3.83	50	12.0335	4	11.1619
49	Amhara	Habru	4	5	no	1.66667	1.25	40	11.2179	3	11.4672
50	Amhara	Habru	2.5	4	yes	0.833333	3.5	49	12.1756	4	11.4672
51	Amhara	Habru	5	4	no	2.5	1.75	72	11.3414	3	11.6492
52	Amhara	Habru	5	5	no	2.5	1.25	52	11.1218	4	11.6492
53	Amhara	Habru	12.5	5	no	5	1.5	44	11.0612	3	11.4672
54	Amhara	Habru	5	3	no	2.5	1	45	11.1882	3	11.4672
55	Amhara	Habru	10	3	no	5	1.25	60	11.2239	3	11.4672
56	Amhara	Habru	2	4	no	2.5	1.5	43	10.8705	2	11.5632
57	Amhara	Habru	1	5	no	5	2	47	11.7573	4	11.6492
58	Amhara	Habru	3	5	yes	2.5	1	47	12.6059	3	10.2524
59	Amhara	Habru	4	3	no	5	2.25	51	11.8442	4	8.77802
60	Amhara	Habru	5	2	no	5	2.25	38	12.3219	4	8.87207
61	Amhara	Habru	10	3	no	3.33333	2.08	32	10.655	3	9.40508
62	Amhara	Habru	4	3	yes	0.833333	0.75	30	10.9395	4	9.09156
63	Amhara	Habru	4	4	no	1.66667	1.25	35	11.1707	3	9.57845
64	Amhara	Habru	3	5	no	1.83333	0.75	38	11.2078	3	8.92266
65	Amhara	Habru	1	4	no	0.833333	0.58	56	10.6325	3	9.46808
66	Amhara	Habru	5	6	no	2.5	1.83	35	10.7353	3	10.9092
67	Amhara	Habru	4	7	yes	1.25	2.25	46	12.0996	3	11.4672
68	Amhara	Habru	3	6	no	2.5	1.25	50	11.4886	3	11.8535
69	Amhara	Kalu)	3	5	no	1.25	1.33	55	11.0244	3	10.4208
70	Amhara	Kalu)	2	6	no	1.66667	2	50	12.901	3	11.4672
71	Amhara	Kalu)	3	3	yes	5	1	55	11.775	3	11.4672
72	Amhara	Kalu)	5	3	no	1.66667	0.75	60	10.6041	2	10.0213
73	Amhara	Kalu)	5	7	no	5	1.33	43	10.6835	4	11.069
74	Amhara	Kalu)	5	3	no	5	1.25	55	10.4247	3	10.0953
75	Amhara	Kalu)	10	4	no	2.5	1	60	9.61581	3	11.5423
76	Amhara	Kalu)	5	7	no	5	2	42	11.5322	4	10.9092
77	Amhara	Kobo	5	7	yes	2.5	1.25	40	11.2689	1	8.77956
78	Amhara	Kobo	10	5	no	1.66667	1.875	38	11.4897	2	8.29655
79	Amhara	Kobo	3	2	no	3.33333	1.125	73	11.7385	2	9.46498
80	Amhara	Kobo	2	1	no	2.5	1.125	30	12.1808	2	9.63168
81	Amhara	Kobo	2	8	no	2.5	1.875	43	11.6869	2	10.3173
82	Amhara	Kobo	2	3	no	2.91667	2.875	70	13.2073	3	11.6492
83	Amhara	Kobo	5	5	no	1.83333	1.375	46	11.9151	2	9.84956
84	Amhara	Kobo	5	5	no	2.5	1.25	35	12.1495	2	9.90823
85	Amhara	Kobo	5	7	no	5	5	37	14.5221	2	11.4672
86	Amhara	Kobo	5	7	no	2.5	2.75	48	12.4199	2	9.91838
87	Amhara	Kobo	10	5	no	2.5	0.75	38	11.3506	2	9.3682
88	Amhara	Kobo	10	7	no	5	1.375	67	12.8325	2	11.0089
89	Amhara	Kobo	7.5	7	no	2.5	0.9	42	12.6135	2	11.0129
90	Amhara	Kobo	8	6	no	1.25	0.95	34	12.341	2	10.006
91	Amhara	Kobo	5	7	no	2.5	1.125	38	11.474	2	11.6014
92	Amhara	Kobo	10	4	yes	2.5	1.0625	32	11.4978	1	9.89847
93	Amhara	Kobo	3	6	no	3.75	0.875	45	11.6256	3	10.18
94	Amhara	Kobo	8	6	no	3.125	0.575	55	11.8957	3	9.1643
95	Amhara	Habru	10	6	no	1.83333	0.6875	54	11.8261	3	9.3147
96	Amhara	Habru	4	8	no	0.833333	3.25	42	12.5146	3	9.76308
97	Amhara	Habru	2.5	5	no	0.416667	0.7625	35	11.2211	3	10.038
98	Amhara	Habru	4	5	no	1.66667	1.6375	58	12.3545	4	9.47808
99	Amhara	Habru	10	5	no	2.5	0.95	49	12.351	2	9.22424
100	Amhara	Habru	5	5	no	5	1.25	49	13.057	3	10.8513
101	Amhara	Habru	5	7	no	1.66667	2.375	42	12.2792	2	11.7563
102	Amhara	Kobo	2.5	8	no	4.16667	1.25	60	11.4528	3	10.9092
103	Amhara	Habru	5	8	no	2.5	1.95	52	12.7133	3	11.6492
104	Amhara	Habru	5	4	no	3.33333	1.3125	32	11.5523	4	11.0089
105	Amhara	Habru	0.5	6	no	4.16667	2.2625	55	11.644	3	11.8197
106	Amhara	Habru	0.5	3	no	5	2.0625	66	12.5954	4	10.643
107	Amhara	Kobo	0.5	5	no	1.83333	0.8125	50	11.8292	3	11.1072
108	Amhara	Kobo	0.5	4	no	0.833333	2.3125	35	13.5158	4	11.0089
109	Amhara	Kobo	2	6	no	2.08333	3.0625	45	12.0828	3	11.593
110	Amhara	Habru	1	4	no	2.08333	2.25	52	12.3884	3	11.4703
111	Amhara	Kalu)	5	6	no	1.25	1.0625	50	12.4607	3	11.0867
112	Amhara	Kalu)	5	6	no	2.91667	1.45	50	11.952	3	11.0373
113	Amhara	Kalu)	0.5	5	no	2.5	1.125	55	11.9431	3	11.5903
114	Amhara	Kalu)	2.5	5	no	2.5	1.3125	50	12.2332	3	11.2863
115	Amhara	Kalu)	2.5	4	yes	5	0.375	35	11.5874	1	10.4516
116	Amhara	Kalu)	5	7	no	0.833333	1.25	35	11.9077	2	10.2836
117	Amhara	Kalu)	5	7	no	2.08333	1.3125	54	12.0317	4	10.9768
118	Amhara	Kalu)	5	5	yes	3.125	1.5	35	11.4845	4	10.4857
119	Amhara	Kalu)	5	5	yes	1.04167	1.375	40	11.7738	3	10.2091
120	Amhara	Kalu)	10	6	yes	0.416667	0.5625	34	11.483	2	9.58535
121	Amhara	Kalu)	10	5	yes	1.45833	2.1875	72	12.6995	3	11.1042
122	Amhara	Kalu)	7.5	5	yes	0.833333	1.0625	39	11.2831	4	10.3697
123	Amhara	Kalu)	1	4	yes	5	0.9375	37	11.5793	2	9.98276
124	Amhara	Kalu)	5	5	yes	5	2.625	58	11.9599	3	10.425
125	Amhara	Kalu)	7.5	4	no	0.416667	1.0625	50	11.1956	3	10.1601
126	Amhara	Kalu)	5	7	yes	0.625	2.7	65	12.7003	4	11.0517
127	Amhara	Kalu)	10	5	yes	0.833333	0.8125	70	11.1612	3	9.48797
128	Amhara	Kalu)	2.5	7	yes	0.833333	1.25	53	11.3218	3	10.7934
129	Amhara	Kobo	5	5	no	3.33333	0.75	40	11.6795	1	7.94094
130	Amhara	Kobo	8	5	no	1.66667	1	34	10.7233	3	8.72583
131	Amhara	Kobo	2	2	no	0.416667	1	73	10.3775	3	7.52294
132	Amhara	Kobo	2	7	no	1.25	0.75	43	11.0468	4	7.97247
133	Amhara	Kobo	3	7	no	2.08333	1	58	10.6337	2	10.1943
134	Amhara	Kobo	3	7	no	2.5	1	55	11.9163	2	7.75791
135	Amhara	Kobo	2	4	no	5	1	43	11.2252	3	8.35467
136	Amhara	Kobo	2.5	2	no	2.5	1.5	63	11.5493	2	7.74066
137	Amhara	Kobo	8	4	no	3.33333	0.75	32	10.779	4	8.56694
138	Amhara	Kobo	5	8	no	2.08333	1.5	60	11.9184	3	9.01311
139	Amhara	Kobo	13	6	no	2.70833	0.75	44	10.8396	3	8.43923
140	Amhara	Kobo	13	4	yes	2.08333	1	40	11.7321	4	10.1453
141	Amhara	Kobo	10	5	no	3.33333	0.75	59	11.2938	3	9.25052
142	Amhara	Kobo	8	4	no	1.25	0.5	36	10.4857	4	9.83521
143	Amhara	Kobo	10	6	yes	2.5	1.5	45	10.7416	4	10.5722
144	Amhara	Kobo	8	4	yes	5	0.75	33	11.0152	3	10.4562
145	Amhara	Kobo	10	6	yes	0.416667	0.75	53	9.01797	2	10.3772
146	Amhara	Kobo	6	10	yes	3.33333	1	55	10.7032	2	10.6926
147	Amhara	Habru	3	5	yes	0.416667	0.625	38	10.4163	4	8.75935
148	Amhara	Habru	1	7	yes	5	1.25	54	11.3871	3	10.9092
149	Amhara	Habru	3	2	no	0.833333	0.625	65	10.8045	3	7.83597
150	Amhara	Habru	3	5	no	2.08333	0.625	46	11.1432	4	8.85509
151	Amhara	Habru	4	7	yes	4.79167	1.5	52	11.2941	4	8.12415
152	Amhara	Habru	5	3	yes	2.5	1	55	11.0038	4	8.70616
153	Amhara	Habru	1	6	yes	5	0.75	48	10.4317	4	10.1125
154	Amhara	Habru	5	4	yes	0.416667	1.5	61	10.9871	4	9.48342
155	Amhara	Habru	2	6	yes	5	1.25	40	10.6884	4	8.63586
156	Amhara	Habru	1	7	yes	5	1.5	56	11.0421	4	9.58121
157	Amhara	Habru	0.5	7	yes	3.33333	0.75	70	10.751	4	9.94415
158	Amhara	Habru	1	5	yes	5	0.5	45	10.8405	4	8.69618
159	Amhara	Habru	10	6	yes	2.5	0.75	40	11.1065	4	9.41898
160	Amhara	Habru	7.5	5	yes	2.5	0.5	50	11.8032	3	10.1503
161	Amhara	Habru	5	5	yes	1.66667	0.5	41	11.4648	4	9.44383
162	Amhara	Habru	1	3	yes	5	0.75	65	10.4118	3	10.2806
163	Amhara	Kalu)	5	6	yes	0.833333	1	40	11.0501	4	9.24667
164	Amhara	Kalu)	5	2	yes	1.66667	0.75	55	10.1924	3	7.9047
165	Amhara	Kalu)	7.5	5	yes	1.25	1	55	11.1895	4	9.90349
166	Amhara	Kalu)	2	7	yes	4.16667	1	55	10.3056	3	8.03269
167	Amhara	Kalu)	3	7	yes	1.25	1	56	11.3936	3	9.95608
168	Amhara	Kalu)	5	7	yes	1.25	0.75	65	10.3123	4	8.4826
169	Amhara	Kobo	5	6	yes	3.33333	0.5	50	10.5649	4	7.6256
170	Amhara	Kalu)	5	6	yes	2.5	1.5	60	10.5589	4	7.98276
171	Amhara	Kalu)	5	6	yes	1.04167	1.45	50	10.3565	4	8.29904
172	Amhara	Kalu)	5	7	yes	1.25	0.5	43	10.6352	3	7.82804
173	Amhara	Kalu)	10	6	yes	2.08333	1	47	11.0014	3	8.14902
174	Amhara	Kalu)	7.5	6	yes	0.833333	1	36	10.4371	3	9.53604
175	Amhara	Kalu)	3	7	yes	2.5	0.5	45	10.4789	3	7.67322
176	Amhara	Kalu)	3	5	yes	0.833333	0.75	50	11.203	4	9.31919
177	Amhara	Kalu)	5	9	yes	2.5	1.25	42	10.8967	3	9.53964
178	Amhara	Kalu)	2	5	yes	0.416667	0.75	50	10.4963	3	8.62155
179	Amhara	Kalu)	12	7	yes	1.66667	1.75	56	9.70504	3	8.8622
180	Amhara	Kalu)	8	7	yes	0.416667	1	55	11.4493	4	8.30152
181	Amhara	Kobo	7.5	3	no	0.1	1.0625	58	11.2426	2	11.6177
182	Amhara	Kobo	7.5	7	no	2.5	0.8125	44	11.0541	3	11.4672
183	Amhara	Kobo	2	8	no	2.5	1.0625	42	10.2988	2	9.5729
184	Amhara	Kobo	2	6	no	1.25	1.5625	38	11.8035	2	10.44
185	Amhara	Kobo	5	4	no	2.5	1.0625	32	11.2593	3	9.6531
186	Amhara	Kobo	2.5	9	no	5	1.6875	45	11.136	2	10.8971
187	Amhara	Kobo	2.5	4	no	3.75	1.875	54	11.3314	3	10.125
188	Amhara	Kobo	3.5	4	no	2.08333	1.8125	28	11.5393	2	11.4672
189	Amhara	Kobo	3.5	5	no	2.08333	2.125	55	11.7049	2	10.4241
190	Amhara	Kobo	5	5	no	2.5	3.125	60	12.0946	2	10.9017
191	Amhara	Kobo	7	3	no	1.25	0.4375	39	11.0137	2	11.9377
192	Amhara	Kobo	5	6	yes	2.70833	2.625	48	11.925	3	11.6139
193	Amhara	Kobo	4.3	7	yes	0.833333	1.125	54	10.9536	3	11.0089
194	Amhara	Kobo	4.3	2	no	1.25	0.625	54	10.716	2	9.42141
195	Amhara	Kobo	2	5	no	2.08333	1.5625	50	11.2409	2	11.5864
196	Amhara	Kobo	10	4	no	2.5	0.5625	37	10.669	2	10.0656
197	Amhara	Kobo	9	4	no	2.5	0.8125	65	9.89546	4	9.49852
198	Amhara	Kobo	4.3	7	no	1.83333	1.125	74	11.2622	3	10.6167
199	Amhara	Habru	1	8	no	0.833333	1.0625	58	10.5944	3	11.2353
200	Amhara	Habru	2.5	2	no	1.25	0.8725	52	11.432	3	10.6622
201	Amhara	Habru	5	3	no	0.833333	1	35	11.9405	3	11.2279
202	Amhara	Habru	5	3	no	1.25	1.375	63	11.1485	2	10.6876
203	Amhara	Habru	5	3	no	1.375	0.875	50	10.8967	4	10.7149
204	Amhara	Habru	5	5	no	2.5	0.3125	56	10.9151	2	11.0998
205	Amhara	Habru	5	4	no	2.5	1.625	48	11.0663	2	11.5247
206	Amhara	Habru	2.5	4	no	1.25	1.625	52	11.5621	2	11.0144
207	Amhara	Habru	2.5	4	no	5	0.875	58	10.6024	4	10.6145
208	Amhara	Habru	1	4	no	2.91667	2.165	40	9.81247	4	11.6105
209	Amhara	Habru	1.5	9	no	5	1.375	56	11.1032	2	11.6296
210	Amhara	Habru	0.5	5	no	2.5	2.0625	56	11.6162	2	11.127
211	Amhara	Habru	0.5	6	no	4.16667	0.8125	35	12.1357	4	11.0889
212	Amhara	Habru	1	7	no	3.75	1.125	60	10.8827	2	11.238
213	Amhara	Habru	3	5	no	1.11111	2.375	35	11.5271	3	10.4602
214	Amhara	Habru	5	4	no	5	1.0625	60	10.4954	2	10.4773
215	Amhara	Kalu)	3	3	no	0.833333	1.125	65	11.1679	1	10.1909
216	Amhara	Kalu)	3	2	no	1.66667	0.875	55	10.3844	2	10.0284
217	Amhara	Kalu)	2	7	no	0.833333	1.3125	65	10.5846	3	10.9092
218	Amhara	Kalu)	3	4	no	0.1	0.5625	60	10.3908	2	10.8386
219	Amhara	Kalu)	1	8	no	5	0.8125	55	11.5889	2	10.5179
220	Amhara	Kalu)	15	8	no	1.66667	1.125	60	10.8218	4	10.7336
221	Amhara	Kalu)	5	3	no	1.25	0.2275	32	8.48467	3	10.425
222	Amhara	Habru	5	6	no	1.66667	1.625	62	10.9079	3	11.4552
223	Amhara	Habru	10	4	no	1.25	0.6875	28	10.73	2	9.08704
224	Amhara	Kalu)	10	4	no	0.833333	1.125	48	11.0939	2	9.47194
225	Amhara	Kalu)	1	5	no	1.25	1.125	55	10.859	2	11.4672
226	Amhara	Kalu)	2	3	no	5	2.125	35	11.1676	2	9.61314
227	Amhara	Kalu)	1	6	no	1.25	1.8125	40	10.8818	2	10.8228
229	Amhara	Kalu)	3	5	no	0.833333	1.375	32	10.2256	2	11.2076
230	Amhara	Kalu)	4	4	no	0.416667	0.6875	45	10.6503	3	9.33785
231	Amhara	Kalu)	0.5	3	no	2.08333	1.59	55	10.8338	3	11.7567
232	Amhara	Kalu)	5	5	no	1.66667	0.875	32	11.183	3	10.4223
233	Amhara	Kobo	6	5	no	5	0.5	37	11.3169	2	8.6945
234	Amhara	Kobo	4.3	5	no	0.416667	0.75	28	11.6037	2	9.09493
235	Amhara	Kobo	12	6	no	1.66667	0.5	36	11.4133	2	11.8719
236	Amhara	Kobo	1	6	no	2.5	1.75	56	11.2091	2	10.7195
237	Amhara	Kobo	5	7	no	0.5	0.75	50	11.4616	2	10.6908
238	Amhara	Kobo	6	5	no	2.08333	1.25	42	11.1124	2	11.3199
239	Amhara	Kobo	3	6	no	1.25	1	54	11.228	4	11.6067
240	Amhara	Kobo	3	3	no	0.833333	1	23	11.657	2	10.6347
241	Amhara	Kobo	1.3	5	no	0.833333	0.75	58	10.9937	2	11.9748
242	Amhara	Kobo	6	8	no	3.33333	0.75	38	11.5179	2	11.6492
243	Amhara	Kobo	4.3	9	yes	2.5	1.25	56	12.9991	2	11.6492
244	Amhara	Kobo	12	3	no	2.08333	1	49	12.215	3	11.6492
245	Amhara	Kobo	12	5	no	2.5	0.75	30	10.4487	2	11.9579
246	Amhara	Kobo	4.3	2	no	2.5	1.5	51	11.0252	3	9.09717
247	Amhara	Kobo	6	7	no	2.5	1.25	51	11.435	4	10.2785
248	Amhara	Kobo	1.3	8	no	3.33333	1.25	39	13.4898	2	11.4672
249	Amhara	Kobo	5	5	no	2.5	1	32	11.9081	2	10.5493
250	Amhara	Kobo	12	7	no	1.25	1	42	11.412	2	11.6492
251	Amhara	Kobo	2	6	no	3.33333	2	40	11.2518	4	10.4987
252	Amhara	Kobo	3	5	no	0.833333	0.75	51	11.5218	2	10.821
253	Amhara	Kobo	6	4	no	0.416667	0.75	48	11.3964	2	11.6492
254	Amhara	Habru	1.3	5	no	1.66667	2	45	12.2051	2	11.3974
255	Amhara	Kobo	6	6	no	3.33333	1.75	52	10.8396	2	11.9499
256	Amhara	Habru	6	4	no	3.33333	2.5	35	11.7301	2	11.6492
257	Amhara	Habru	3	5	no	1.66667	1	60	11.2822	2	11.6492
258	Amhara	Habru	4	5	yes	2.5	1	45	10.8036	2	11.2336
259	Amhara	Habru	1.3	5	no	0.416667	1.75	48	11.3885	2	10.8797
260	Amhara	Habru	6	6	no	2.5	1.75	37	10.9259	4	11.616
261	Amhara	Habru	1	7	no	5	1.25	50	11.1074	4	10.9092
262	Amhara	Habru	2	5	no	2.08333	0.75	44	11.7753	3	10.9092
263	Amhara	Kalu)	12	5	no	2.5	1.75	33	11.7657	4	11.6492
264	Amhara	Kalu)	2	6	yes	2.5	1	55	12.6748	2	11.7411
265	Amhara	Kalu)	6	3	no	2.5	1.75	27	10.8667	4	11.1059
266	Amhara	Kalu)	6	6	no	1.66667	1.75	45	12.5474	4	11.4672
267	Amhara	Kalu)	3	6	no	0.625	1.25	55	10.8513	4	11.0556
268	Amhara	Kalu)	6	5	yes	0.416667	1	45	11.5967	2	11.4928
269	Amhara	Kalu)	3.5	5	no	2.08333	1	65	10.5187	2	11.5781
270	Amhara	Kalu)	4	7	no	3.75	1.5	55	10.4574	3	11.2064
271	Amhara	Kalu)	3	4	yes	3.33333	0.5	50	9.83253	2	10.7117
272	Amhara	Kalu)	6	2	no	1.875	1.5	50	11.2782	1	10.7162
273	Amhara	Kalu)	6	7	no	0.416667	1.5	60	11.2132	1	11.9306
274	Amhara	Kalu)	3	1	no	1.25	1	32	10.9666	1	10.8626
275	Amhara	Kalu)	9	7	no	1.04167	3	45	10.8686	2	10.771
276	Amhara	Kalu)	12	3	no	0.416667	2.5	70	11.0698	4	11.0518
277	Amhara	Kalu)	12	3	no	0.833333	2	72	10.6164	3	10.5858
278	Amhara	Kalu)	6	6	no	1.66667	1	65	11.3173	2	11.6492
279	Amhara	Kalu)	12	3	no	3.54167	1.5	66	11.6196	2	11.1334
280	Amhara	Kalu)	5	7	yes	1.66667	0.5	38	12.0418	2	9.44699
281	Amhara	Kalu)	9	6	no	0.833333	0.625	35	10.1286	2	10.3437
282	Amhara	Kalu)	6	7	yes	2.70833	2.75	50	10.9682	4	10.9092
283	Amhara	Kalu)	6	5	yes	0.416667	0.75	40	11.1448	2	10.3766
284	Amhara	Kalu)	12	5	yes	5	1.75	77	11.4655	4	11.346
285	Amhara	Kobo	20	8	no	2.5	2.125	45	11.3725	3	10.6452
286	Amhara	Kobo	15	2	no	1.66667	2.0625	65	10.9634	4	10.4781
287	Amhara	Kobo	15	6	no	0.833333	3.125	44	11.4996	3	11.3794
288	Amhara	Kobo	3	8	no	0.833333	1.0625	35	11.017	2	12.0009
289	Amhara	Kobo	6	6	no	1.83333	2.0625	37	10.7689	3	7.41457
290	Amhara	Kobo	3	7	no	0.416667	4.125	32	11.7535	4	10.7683
291	Amhara	Kobo	3	10	no	2.5	4	45	12.2334	4	11.5249
292	Amhara	Kobo	4	9	no	4.16667	5.125	46	11.3508	4	11.4672
293	Amhara	Kobo	6	5	no	2.5	3.0625	37	11.1095	3	9.41328
294	Amhara	Kobo	6	7	no	1.25	6	37	10.6573	4	11.4672
295	Amhara	Kobo	12	4	no	0.416667	4.125	32	11.2625	4	10.8439
296	Amhara	Kobo	12	5	yes	2.5	5	37	8.26873	3	10.2232
297	Amhara	Kobo	12	7	no	0.972222	3.375	56	11.1126	4	11.0089
298	Amhara	Kobo	12	6	no	1.38889	1.8125	52	11.1228	2	11.0089
299	Amhara	Kobo	10	10	yes	2.29167	2.3125	42	11.5328	4	10.1857
300	Amhara	Kobo	10	7	yes	3.05556	3.125	47	11.4642	3	10.3367
301	Amhara	Kobo	4.3	7	no	1.83333	1.25	35	10.9155	3	10.3383
302	Amhara	Kobo	9	6	no	1.83333	2	47	9.95798	4	11.9983
303	Amhara	Habru	3	4	no	0.666667	0.5625	45	10.0622	4	9.99424
304	Amhara	Habru	6	4	no	0.416667	2.375	57	10.4756	2	11.3221
305	Amhara	Habru	1.5	2	no	0.305556	1.375	46	10.7768	3	11.6492
306	Amhara	Habru	1	4	no	0.25	3.815	31	11.4582	3	10.9092
307	Amhara	Habru	10	5	no	3.33333	1.0625	38	11.0355	4	10.9092
308	Amhara	Habru	10	4	no	0.333333	2.375	60	11.4663	3	11.0089
309	Amhara	Habru	6	5	no	0.375	1.625	68	12.3943	4	11.4672
310	Amhara	Habru	3	2	no	0.416667	0.5625	68	10.199	4	11.6492
311	Amhara	Habru	4	3	no	3.61111	1.5625	45	10.2457	3	11.6492
312	Amhara	Habru	4	4	no	2.5	1.625	55	11.2873	3	11.6492
313	Amhara	Habru	0.5	3	no	2.5	0.5625	56	10.2201	2	11.6492
314	Amhara	Habru	0.5	7	no	2.08333	1.0625	56	12.1611	3	11.6492
315	Amhara	Habru	7	6	no	2.91667	2.5	55	12.2452	4	11.4672
316	Amhara	Habru	7	6	no	0.833333	2.325	60	11.4414	4	11.6492
317	Amhara	Habru	4	5	no	2.5	1.6	36	11.7361	4	11.4672
318	Amhara	Habru	1.5	3	no	5	3.125	32	11.4669	4	9.8485
319	Amhara	Kalu)	3	5	no	1.25	0.9025	45	10.1545	3	11.2204
320	Amhara	Kalu)	4	5	no	3.88889	1.375	48	11.8911	4	10.9092
321	Amhara	Kalu)	4	7	no	0.833333	1.95	55	10.1531	2	11.6492
322	Amhara	Kalu)	3	7	no	0.625	2.3125	63	11.1927	3	11.4046
323	Amhara	Kalu)	0.5	2	no	2.5	1.0625	50	10.309	4	11.6492
324	Amhara	Kalu)	10	8	no	1.66667	1.3125	40	10.8373	2	10.6999
325	Amhara	Kalu)	6	4	no	3.75	1.5625	40	11.5703	2	11.9402
326	Amhara	Kalu)	6	6	yes	0.833333	1.6875	38	10.8308	3	10.9092
327	Amhara	Kalu)	6	8	no	1.25	2.5625	33	12.2786	2	11.1027
328	Amhara	Kalu)	6	8	no	3.19444	1.3625	45	11.0959	3	10.5082
329	Amhara	Kalu)	3	4	no	3.33333	1.375	63	10.4144	4	10.9092
330	Amhara	Kalu)	6	7	no	0.833333	1.4375	50	10.2292	2	11.4672
331	Amhara	Kalu)	6	5	no	1.66667	0.3125	55	10.5133	3	9.75846
332	Amhara	Kalu)	4	8	no	1.25	1.0125	47	11.738	2	10.543
333	Amhara	Kalu)	6	5	no	0.1	1.0625	45	11.3156	3	10.9092
334	Amhara	Kalu)	6	5	no	3.33333	1.0525	45	9.79032	3	11.6492
335	Amhara	Kalu)	3	11	yes	0.833333	1.0625	60	10.168	3	11.9945
336	Amhara	Kalu)	6	7	no	0.1	1.0625	52	11.349	4	10.9092
337	Amhara	Kobo	13	1	yes	0.833333	1.375	30	11.5864	4	8.44462
338	Amhara	Kobo	3	4	yes	0.416667	0.5065	35	11.5507	4	9.68034
339	Amhara	Kobo	8	7	yes	1.66667	2.0625	36	12.5041	4	11.6492
340	Amhara	Kobo	1	5	yes	3.05556	5	70	10.5911	3	11.4672
341	Amhara	Kobo	4	5	no	4.16667	1.625	39	11.6044	3	10.0837
342	Amhara	Kobo	2.5	6	no	0.833333	0.875	43	10.0441	4	9.44462
343	Amhara	Kobo	2.5	5	yes	2.5	2.75	43	11.5792	4	11.4672
344	Amhara	Kobo	9	4	yes	2.5	1.125	56	11.0107	4	11.4672
345	Amhara	Kobo	9	7	yes	2.1875	2.845	45	11.2696	3	8.05674
346	Amhara	Kobo	12	4	yes	3.33333	0.58	38	10.7502	3	10.9092
347	Amhara	Kobo	10	6	yes	2.5	1.655	43	11.594	4	11.0616
348	Amhara	Kobo	9	3	yes	5	1.0625	35	10.7659	4	7.91571
349	Amhara	Kobo	12	4	no	1.66667	1	67	10.5749	4	11.4672
350	Amhara	Kobo	12	7	yes	2.08333	1.81	42	11.6649	4	11.4672
351	Amhara	Kobo	9	6	yes	2.08333	1.6875	42	10.7706	4	9.73743
352	Amhara	Kobo	12	7	no	5	2.0625	45	12.1044	4	11.4672
353	Amhara	Kobo	12	4	no	1.66667	1.25	53	10.7184	4	11.0175
354	Amhara	Habru	15	5	yes	2.5	3.25	35	11.4564	4	10.4602
355	Amhara	Habru	15	4	yes	2.08333	2	41	11.4036	4	11.042
356	Amhara	Habru	7	6	no	1.83333	2.8125	41	11.7239	4	7.86327
357	Amhara	Habru	4.5	7	no	0.833333	1.126	56	11.0798	3	9.09493
358	Amhara	Habru	6	4	no	0.833333	1.754	32	10.6919	3	7.91206
359	Amhara	Habru	6	2	yes	1.25	0.501	35	10.4125	3	5.99146
360	Amhara	Habru	7	4	yes	0.291667	1.001	38	9.59356	4	11.541
361	Amhara	Habru	12	5	yes	2.08333	2.29	42	11.1933	4	10.8287
362	Amhara	Habru	2	5	yes	5	3	43	11.3562	4	11.0276
363	Amhara	Habru	6	4	yes	0.416667	0.754	65	10.6292	4	10.9092
364	Amhara	Habru	1	6	yes	5	0.502	50	11.1938	4	8.68101
365	Amhara	Habru	0.5	5	yes	5	0.627	42	10.6757	4	7.40853
366	Amhara	Habru	1	5	yes	2.5	2.125	72	11.0649	4	11.6839
367	Amhara	Habru	2	6	yes	5	0.573	48	11.7386	4	11.0089
368	Amhara	Habru	5	5	yes	5	2	39	12.2017	4	9.38849
369	Amhara	Habru	3	7	yes	5	2.15	57	11.8228	1	10.3875
370	Amhara	Habru	6	4	yes	1.66667	0.50375	68	10.3264	3	11.6492
371	Amhara	Habru	4.5	8	yes	2.5	1.745	48	11.3243	4	9.43827
372	Amhara	Kalu)	1	4	yes	0.833333	1.379	68	11.3315	4	11.4672
373	Amhara	Kalu)	4	8	yes	0.833333	0.81	48	10.68	3	6.95655
374	Amhara	Kalu)	3	7	yes	0.833333	1.075	48	12.0848	4	11.4672
375	Amhara	Habru	4	8	yes	2.5	1.64	40	10.1542	4	11.5939
376	Amhara	Kalu)	4.5	5	yes	0.1	0.2524	45	10.5642	3	8.11373
377	Amhara	Kalu)	4	7	yes	1.25	1.32	39	10.9861	4	11.4672
378	Amhara	Kalu)	4	7	yes	1.66667	1.25	36	11.2143	3	11.0089
379	Amhara	Kalu)	2	4	yes	0.833333	0.625	70	9.8689	3	11.0235
380	Amhara	Kalu)	18	4	yes	0.1	2.635	60	10.9789	4	8.51719
381	Amhara	Kalu)	18	8	yes	5	0.504	35	9.53132	3	7.17012
383	Amhara	Kalu)	6	4	yes	0.833333	0.252	55	10.0748	3	10.3507
384	Amhara	Kalu)	6	8	yes	0.416667	1.55	40	10.4148	4	10.8951
385	Amhara	Kalu)	12	6	yes	2.5	0.503	40	10.9972	4	10.2154
386	Amhara	Kalu)	9	6	yes	0.833333	0.5625	45	10.9416	3	10.8378
387	Amhara	Kalu)	15	3	yes	1.66667	1.125	66	9.61847	4	11.9529
388	Amhara	Kobo	6	5	no	2.08333	1.5625	58	10.9827	4	11.6185
389	Amhara	Habru	5	7	no	2.5	0.5625	42	11.076	4	11.2482
390	Amhara	Habru	4	4	no	1.25	1.3125	40	10.4773	4	11.3567
391	Amhara	Kalu)	3	5	no	1.66667	2	36	11.0276	3	10.9092
392	Amhara	Kalu)	2	4	no	1.16667	1.625	36	11.6483	4	11.9926
393	Amhara	Kalu)	2.5	7	no	1.25	0.77	47	10.9133	3	11.5328
394	Amhara	Kalu)	5	4	no	1.25	0.9375	35	10.345	4	10.1421
395	2. Oromia:	Shenen Kel	4	8	no	0.833333	1.875	58	10.9177	3	11.1823
396	2. Oromia:	Shenen Kel	5	9	no	1.25	1.375	40	11.2349	3	10.8621
397	2. Oromia:	Shenen Kel	15	8	no	1.66667	1.875	39	11.1712	3	11.3064
398	2. Oromia:	Shenen Kel	12.5	6	no	2.5	2.5	65	10.86	4	10.8758
399	2. Oromia:	Shenen Kel	7.5	4	no	0.833333	1.25	24	11.3145	3	11.5398
400	2. Oromia:	Fedis,	7	4	no	0.1	0.5	23	9.748	1	7.65917
401	2. Oromia:	Fedis,	15	5	no	0.291667	0.562	49	9.43188	1	7.43838
402	2. Oromia:	Fedis,	5	4	yes	0.25	0.29	30	11.5891	2	7.75791
403	2. Oromia:	Fedis,	5	10	no	0.166667	0.58	46	11.3604	4	10.309
404	2. Oromia:	Fedis,	5	4	no	0.1	1.495	37	12.3225	3	9.87714
405	2. Oromia:	Fedis,	7.5	5	no	0.833333	0.635	25	10.0808	4	7.24423
406	2. Oromia:	Fedis,	8	9	yes	0.625	0.54	37	11.5608	1	9.21034
407	2. Oromia:	Fedis,	11	6	yes	1.66667	0.415	26	11.3386	3	8.58485
408	2. Oromia:	Gursum	10	5	no	3.33333	1.41	35	10.8532	3	9.73092
409	2. Oromia:	Gursum	15	5	no	3.75	1.29	42	13.4497	4	8.00637
410	2. Oromia:	Gursum	15	7	yes	3.33333	1.79	30	11.1455	2	7.93737
411	2. Oromia:	Gursum	8	6	no	2.5	2.125	36	11.4165	2	8.97335
412	2. Oromia:	Gursum	7	6	no	1.25	1.62	31	10.8273	1	8.63231
413	2. Oromia:	Gursum	7	9	no	1.25	2.29	46	10.2218	2	6.44572
414	2. Oromia:	Gursum	20	5	no	1.66667	0.725	36	10.2095	2	7.90101
415	2. Oromia:	Gursum	15	7	no	1.66667	3.12	48	11.3295	2	9.72316
416	2. Oromia:	Gursum	15	9	no	1.66667	1.05	35	11.4925	4	9.58878
417	2. Oromia:	Gololcha	3	7	no	0.416667	3	32	10.7955	1	10.8657
418	2. Oromia:	Gololcha	5	9	no	1.25	2	39	11.744	2	11.1375
419	2. Oromia:	Gololcha	7	7.5	no	1.25	5	40	11.3386	4	10.7252
420	2. Oromia:	Gololcha	18	9	no	0.708333	4	45	10.5216	4	8.05198
421	2. Oromia:	Gololcha	18	5	no	0.166667	3	30	11.3145	4	10.5023
422	2. Oromia:	Gololcha	18	1	no	1.66667	1	30	10.0804	1	7.6009
423	2. Oromia:	Shenen Kel	12	6	no	1.25	4	33	11.0235	4	7.59589
424	2. Oromia:	Shenen Kel	6	3	no	0.416667	1	22	10.6891	4	10.6485
425	2. Oromia:	Shenen Kel	6	4	no	1.33333	1	24	10.5276	2	10.1868
426	2. Oromia:	Shenen Kel	12	3	no	0.0833333	3	50	11.2319	1	8.08948
427	2. Oromia:	Shenen Kel	8	3	no	0.333333	2	50	10.2489	4	8.78109
428	2. Oromia:	Shenen Kel	4	6	no	4.16667	4	29	11.6928	2	11.859
429	2. Oromia:	Shenen Kel	6	7	no	0.166667	1	35	10.3813	2	9.9475
430	2. Oromia:	Fedis,	12	2	no	0.166667	1	20	10.19	4	9.06416
431	2. Oromia:	Fedis,	12	5	no	0.25	4	40	11.7144	4	11.0089
432	2. Oromia:	Fedis,	3	5	no	2.5	2	65	11.3145	4	11.0898
433	2. Oromia:	Fedis,	18	4	no	2.08333	4	45	10.4012	4	10.6805
434	2. Oromia:	Fedis,	6	4	no	0.125	4	50	10.4881	4	10.3997
435	2. Oromia:	Fedis,	12	8	no	1.875	3	25	11.2794	4	10.5889
436	2. Oromia:	Fedis,	4	7	no	1.66667	3	42	11.1775	2	11.6492
437	2. Oromia:	Fedis,	12	8	no	0.833333	3	45	10.4631	1	11.1053
438	2. Oromia:	Gursum	1	4	no	2.5	2	29	10.9402	2	10.3766
439	2. Oromia:	Gursum	3	8	no	2.5	3	40	9.26103	4	11.4672
440	2. Oromia:	Gursum	2	9	no	5	1	40	9.69277	2	10.6915
441	2. Oromia:	Gursum	18	7	no	3.33333	4	36	11.0186	4	9.73802
442	2. Oromia:	Gursum	18	4	no	2.5	3	25	10.7386	4	11.3272
443	2. Oromia:	Gursum	6.87	11	no	1.25	2	40	11.3498	4	10.0275
444	2. Oromia:	Gursum	18	10	no	1.25	3	45	10.6016	4	11.0654
445	2. Oromia:	Gursum	12	3	no	1.33333	3	26	11.1941	2	10.2853
446	2. Oromia:	Gursum	18	6	no	2.5	2	35	10.8474	4	10.0011
447	2. Oromia:	Gololcha	3	6	no	0.0833333	3	75	8.96188	2	7.1309
448	2. Oromia:	Gololcha	3	5	no	3.33333	4	26	10.3369	2	6.90776
449	2. Oromia:	Gololcha	5	4	no	0.25	2	27	11.588	4	9.34575
450	2. Oromia:	Gololcha	7	4	no	0.166667	2	30	10.5713	3	7.20786
451	2. Oromia:	Gololcha	2	6	no	0.0833333	1.62	50	10.0326	3	7.97247
452	2. Oromia:	Gololcha	5	6	no	0.25	0.75	55	10.6872	2	7.24423
453	2. Oromia:	Gololcha	9	6	no	0.0833333	2.5	35	11.3667	3	10.3056
454	2. Oromia:	Gololcha	4.3	5	no	1.66667	2	44	10.9508	3	8.21609
455	2. Oromia:	Gololcha	14	6	no	0.166667	1	32	10.9752	3	7.70526
456	2. Oromia:	Gololcha	12.5	8	no	5	1	45	10.0622	2	8.03916
457	2. Oromia:	Gololcha	10	7	no	2.5	1.5	39	10.732	2	7.90101
459	2. Oromia:	Shenen Kel	5	8	no	0.833333	2	35	11.5027	4	11.3628
460	2. Oromia:	Gololcha	7.5	6	no	0.25	1.5	50	11.1236	3	7.6009
461	2. Oromia:	Gololcha	7	6	no	0.166667	0.75	50	9.9272	2	6.90776
462	2. Oromia:	Shenen Kel	5	5	no	0.416667	1	45	9.97026	2	7.42655
463	2. Oromia:	Shenen Kel	5	3	no	0.416667	1.25	20	10.9578	3	6.62007
464	2. Oromia:	Shenen Kel	4	5	yes	0.25	2	30	10.3258	4	7.43838
465	2. Oromia:	Fedis,	10	9	no	0.833333	1.25	40	11.7668	3	10.7727
466	2. Oromia:	Gololcha	10	5	no	0.166667	0.5	25	10.6577	2	8.4929
467	2. Oromia:	Fedis,	5	7	no	1.25	1.5	45	10.3812	2	9.33256
468	2. Oromia:	Fedis,	8	7	no	0.25	0.25	45	10.7873	2	7.6009
469	2. Oromia:	Fedis,	10	7	no	0.333333	0.5	40	10.8705	4	7.31322
470	2. Oromia:	Fedis,	12.5	5	no	0.833333	1	35	10.5991	2	10.6213
471	2. Oromia:	Fedis,	10	4	no	0.833333	0.5	50	9.71716	2	9.4572
472	2. Oromia:	Gursum	1	3	no	0.833333	1.25	28	10.4253	2	8.46168
473	2. Oromia:	Gursum	1	7	no	2.5	0.5	40	10.6334	2	7.74066
474	2. Oromia:	Gursum	2	3	no	2.5	1.25	30	10.2575	3	9.08251
475	2. Oromia:	Gursum	7	7	no	2.5	3	42	11.18	4	9.04782
476	2. Oromia:	Gursum	10	7	no	2.5	2	54	10.4125	3	7.80384
477	2. Oromia:	Gursum	5	5	no	1.66667	2	28	11.4274	4	8.18869
478	2. Oromia:	Gursum	5	6	no	0.833333	0.75	35	10.8743	3	7.31322
479	2. Oromia:	Gursum	10	4	no	1.66667	1	25	10.1072	4	7.86327
480	2. Oromia:	Gursum	15	5	no	0.833333	1	40	10.5764	4	7.94094
481	2. Oromia:	Gololcha	5	7	no	5	1	35	11.4317	2	7.04752
482	2. Oromia:	Gololcha	7.5	4	no	0.25	2	40	9.96176	4	8.24276
483	2. Oromia:	Gololcha	10	7	no	0.416667	1.97	45	10.7579	2	7.40853
484	2. Oromia:	Gololcha	4.3	1	no	2.5	1	35	9.96599	3	6.85646
485	2. Oromia:	Gololcha	6	7	no	1.66667	2.25	40	10.285	4	10.3562
486	2. Oromia:	Gololcha	9	10	no	1.66667	4.2	59	14.1297	4	11.6631
487	2. Oromia:	Gololcha	9	8	no	0.416667	2	45	11.0556	3	10.9954
488	2. Oromia:	Gololcha	15	7	no	3.75	1.25	40	9.9594	4	10.0536
489	2. Oromia:	Gololcha	15	5	no	3.75	0.5	35	11.3958	3	9.93934
490	2. Oromia:	Gololcha	14	2	no	0.416667	1.5	25	11.4216	4	11.748
491	2. Oromia:	Gololcha	7	9	no	0.0833333	3	50	10.992	2	10.2303
492	2. Oromia:	Shenen Kel	3	7	no	0.0833333	2.5	35	10.0511	3	10.3905
493	2. Oromia:	Shenen Kel	15	6	no	0.1	1	45	10.5777	4	11.3151
494	2. Oromia:	Shenen Kel	15	5	no	0.1	3.75	27	10.7953	2	10.0991
495	2. Oromia:	Shenen Kel	9	3	no	0.166667	1.325	22	12.1155	2	10.8762
496	2. Oromia:	Shenen Kel	10	8	no	2.5	0.625	38	11.5467	3	11.7981
497	2. Oromia:	Shenen Kel	10	9	no	0.166667	0.5	45	10.6056	3	10.8743
498	2. Oromia:	Fedis,	10	11	no	0.25	0.75	60	10.8493	3	11.5665
499	2. Oromia:	Fedis,	12.5	7	no	0.416667	0.5	37	11.7629	4	10.8474
500	2. Oromia:	Fedis,	2.5	7	no	1.25	1.25	25	10.8309	3	10.4103
501	2. Oromia:	Fedis,	4	3	no	2.5	0.75	25	12.2224	3	11.4672
502	2. Oromia:	Fedis,	5	5	no	0.5	0.875	56	11.9473	4	10.0669
503	2. Oromia:	Fedis,	10	8	no	0.25	0.25	30	10.2901	2	10.9092
504	2. Oromia:	Fedis,	10	3	no	1.25	7	30	12.377	3	11.6492
505	2. Oromia:	Fedis,	10	6	no	0.333333	0.5	55	10.628	3	11.1139
506	2. Oromia:	Gursum	10	6	no	3.33333	2.75	30	11.0021	1	11.0357
507	2. Oromia:	Gursum	10	4	no	2.5	2	30	10.1464	4	10.198
508	2. Oromia:	Gursum	6.87	3	no	1.25	0.75	25	10.309	4	10.5519
509	2. Oromia:	Gursum	15	11	no	1.25	2.5	50	10.2464	4	10.1064
510	2. Oromia:	Gursum	15	8	no	2.5	1.5	50	10.9971	4	8.86785
511	2. Oromia:	Gursum	20	8	no	1.875	1.5	45	10.7357	4	10.942
512	2. Oromia:	Gursum	15	4	no	1.45833	1.375	30	9.3129	2	10.9853
513	2. Oromia:	Gursum	7	6	yes	1.83333	0.75	28	10.0432	4	9.51414
514	2. Oromia:	Gursum	15	7	no	1.66667	2	38	11.6927	4	8.70781
515	2. Oromia:	Gololcha	3.5	6	no	0.0833333	2	26	10.5453	4	10.6908
516	2. Oromia:	Gololcha	1	9	no	0.0833333	2.5	35	10.3862	4	10.4574
517	2. Oromia:	Gololcha	6	9	no	1.66667	1.75	45	11.412	4	10.3875
518	2. Oromia:	Gololcha	1	8	no	0.458333	1.5	42	10.7717	2	10.0774
519	2. Oromia:	Gololcha	3	4	no	1.66667	1.25	25	10.6528	4	10.2382
520	2. Oromia:	Gololcha	5	1	yes	2.08333	4.5	44	10.5251	3	8.00637
521	2. Oromia:	Gololcha	4	7	no	0.166667	0.375	35	11.1072	4	9.3501
522	2. Oromia:	Gololcha	5	7	no	0.833333	1.25	36	11.2954	3	9.5922
523	2. Oromia:	Gololcha	14	9	no	0.833333	2.25	48	11.9195	4	10.5618
524	2. Oromia:	Shenen Kel	4	6	no	2.08333	2.5	32	10.3169	3	10.6666
525	2. Oromia:	Shenen Kel	3	11	yes	0.0833333	2.25	35	11.2332	4	11.3096
526	2. Oromia:	Shenen Kel	20	9	no	0.125	2.5	36	11.3708	3	11.557
527	2. Oromia:	Gololcha	20	9	no	0.25	2.5	30	11.1872	2	8.35467
528	2. Oromia:	Gololcha	10	5	no	0.833333	0.374	38	10.3893	4	9.71956
529	2. Oromia:	Gololcha	10	5	no	0.833333	3.75	60	10.1924	4	10.2346
530	2. Oromia:	Gololcha	10	9	no	0.833333	2.375	50	9.64017	4	11.5982
531	2. Oromia:	Fedis,	4	5	no	0.25	0.406	26	13.3568	4	8.94898
532	2. Oromia:	Fedis,	7	3	no	0.416667	1.25	25	11.6485	4
533	2. Oromia:	Fedis,	5	10	no	1.25	1.125	49	9.59424	4	10.0498
534	2. Oromia:	Fedis,	4	4	no	0.416667	1.062	30	9.92916	3	11.6492
535	2. Oromia:	Fedis,	10	5	no	0.416667	0.25	25	9.49552	1	11.4672
536	2. Oromia:	Fedis,	5	6	no	0.25	0.5	28	10.1003	4	10.6347
537	2. Oromia:	Fedis,	3	7	no	0.833333	0.54	47	10.9515	3	11.0122
538	2. Oromia:	Fedis,	7	6	no	0.166667	0.437	25	11.7906	4	10.9092
539	2. Oromia:	Gursum	2.5	7	no	0.833333	2.125	57	10.3945	4	10.7647
540	2. Oromia:	Gursum	0.5	4	no	2.5	0.25	38	10.0213	4	10.7211
541	2. Oromia:	Gursum	1	6	no	0.833333	1.125	38	10.2036	4	8.36637
542	2. Oromia:	Gursum	5	9	no	0.833333	1	70	10.1472	3	7.69621
543	2. Oromia:	Gursum	10	3	no	1.66667	0.875	25	10.6125	3	7.24423
544	2. Oromia:	Gursum	7	3	no	0.416667	1.812	60	11.301	4	6.90776
545	2. Oromia:	Gursum	7	5	no	3.33333	0.562	30	10.3064	3	8.03916
546	2. Oromia:	Gursum	15	9	no	1.66667	1.25	45	9.79479	3	10.8874
547	2. Oromia:	Gursum	12.5	7	no	0.25	0.562	25	11.0959	3	8.1747
548	2. Oromia:	Gololcha	10	3	no	0.0833333	0.87	29	10.9324	3	9.95085
549	2. Oromia:	Gololcha	3	7	yes	0.166667	1.5	35	10.2292	2	10.0858
550	2. Oromia:	Gololcha	12	6	no	0.25	1.5	30	10.8762	3	9.99333
551	2. Oromia:	Gololcha	4.3	8	no	1.66667	2.25	55	10.9491	2	8.6742
552	2. Oromia:	Gololcha	3	8	no	2.91667	3	30	13.6133	4	8.3114
553	2. Oromia:	Gololcha	3	9	no	0.833333	2	48	10.91	4	10.9092
554	2. Oromia:	Gololcha	3	5	no	0.1	3.87	40	10.8561	4	11.4672
555	2. Oromia:	Gololcha	5	2	no	0.1	0.62	22	9.90648	1	7.82405
556	2. Oromia:	Gololcha	7	5	no	1.25	2	31	10.7111	1	10.0437
557	2. Oromia:	Gololcha	10	11	no	0.458333	2	46	10.7414	1	9.81466
558	2. Oromia:	Gololcha	9	4	no	1.66667	1.25	45	11.0524	2	10.5453
559	2. Oromia:	Gololcha	10	9	no	0.0833333	4.75	46	10.3255	1	10.3982
560	2. Oromia:	Gololcha	10	8	no	0.0833333	1	51	10.4187	1	9.74566
561	2. Oromia:	Shenen Kel	10	6	no	0.0833333	1	35	11.3126	2	10.5048
562	2. Oromia:	Shenen Kel	1	7	no	0.0833333	1.5	43	10.2874	1	10.1815
563	2. Oromia:	Shenen Kel	10	4	no	0.0833333	1.25	28	10.9647	2	10.4688
564	2. Oromia:	Shenen Kel	10	3	no	0.333333	2	20	10.1563	2	9.15588
565	2. Oromia:	Shenen Kel	1.5	8	no	0.0833333	1.875	54	10.7088	1	10.7494
566	2. Oromia:	Shenen Kel	4	6	no	0.0833333	0.625	30	9.35876	4	9.97906
567	2. Oromia:	Shenen Kel	1	8	no	0.0833333	1.25	62	10.8667	4	10.0235
568	2. Oromia:	Fedis,	2	3	no	0.833333	0.75	24	10.8709	1	11.0227
569	2. Oromia:	Fedis,	10	9	no	0.1	0.812	46	9.99789	1	10.6325
570	2. Oromia:	Fedis,	10	6	no	2.5	1.062	42	11.556	1	10.24
571	2. Oromia:	Fedis,	7.5	4	no	1.66667	0.687	27	11.5429	2	10.8609
572	2. Oromia:	Fedis,	7	8	no	2.08333	0.812	35	11.1971	1	10.2208
573	2. Oromia:	Fedis,	5	5	no	1.25	0.562	25	9.77429	1	11.3621
574	2. Oromia:	Fedis,	10	5	no	0.416667	0.562	60	12.8797	4	11.1775
575	2. Oromia:	Fedis,	10	8	no	1.66667	1	36	12.1537	1	10.8921
576	2. Oromia:	Gursum	0.5	6	no	1.25	1.687	57	10.5159	1	10.5828
577	2. Oromia:	Gursum	1	5	no	0.1	0.562	56	9.56773	1	10.6736
578	2. Oromia:	Gursum	1	5	no	1.66667	0.562	31	10.7245	1	10.6298
579	2. Oromia:	Gursum	5	4	no	1.66667	1.187	28	10.8866	1	10.6347
580	2. Oromia:	Gursum	15	7	no	0.833333	1.562	42	10.6971	2	10.6869
581	2. Oromia:	Gursum	7.5	4	no	0.166667	0.562	34	9.79813	2	7.65444
582	2. Oromia:	Gursum	15	7	no	0.333333	1.062	31	10.3401	1	10.759
583	3. Tigray:	Gursum	20	7	no	1.25	0.812	34	9.55393	1	10.3401
584	2. Oromia:	Gursum	20	5	no	0.166667	0.562	43	9.4611	1	9.96176
585	2. Oromia:	Gololcha	0.5	7	no	0.1	2.25	42	10.4312	1	11.6185
586	2. Oromia:	Gololcha	1	8	no	0.1	0.87	65	10.0941	1	10.5633
587	2. Oromia:	Gololcha	10	9	no	0.1	2.24	58	10.596	1	9.61581
588	2. Oromia:	Gololcha	10	10	no	0.0833333	1.5	47	11.1673	1	9.69953
589	2. Oromia:	Gololcha	3	6	no	0.0833333	1	45	10.0622	2	7.43838
590	2. Oromia:	Gololcha	5	4	no	0.416667	1	25	10.8047	1	8.00637
591	2. Oromia:	Gololcha	10	10	no	0.5	0.875	30	11.5973	1	8.13153
592	2. Oromia:	Gololcha	8	4	yes	1.66667	1.1	28	12.1689	1	7.6009
593	2. Oromia:	Gololcha	15	9	yes	1.66667	4	32	12.859	1	11.2788
594	2. Oromia:	Gololcha	10	3	no	1.25	0.375	40	10.8652	1	6.95655
595	2. Oromia:	Gololcha	15	9	no	2.5	1.25	35	12.4084	1	7.9338
596	2. Oromia:	Shenen Kel	8	9	no	0.416667	4	30	13.3369	1	8.55641
597	2. Oromia:	Shenen Kel	8	8	no	0.416667	2.25	32	12.8648	1	8.31874
598	2. Oromia:	Shenen Kel	15	7	no	0.416667	1.75	30	12.3542	1	10.6862
599	2. Oromia:	Shenen Kel	3	2	no	1.45833	5.5	20	12.5929	2	11.3034
600	2. Oromia:	Shenen Kel	2.5	4	no	0.25	1.125	31	11.281	1	7.76217
601	2. Oromia:	Shenen Kel	2	7	no	0.416667	2.5	34	10.8411	1	9.24474
602	2. Oromia:	Shenen Kel	0.5	6	no	0.416667	1.375	31	11.1198	1	7.82405
603	2. Oromia:	Fedis,	10	7	no	0.833333	1.625	45	13.8884	2	10.9092
604	2. Oromia:	Fedis,	7.5	8	no	0.833333	0.875	30	12.0766	1	9.44936
605	2. Oromia:	Fedis,	2	5	no	0.416667	0.875	30	14.7513	1	8.89563
606	2. Oromia:	Fedis,	2	8	no	1.66667	0.625	40	13.8601	1	9.80367
607	2. Oromia:	Fedis,	5	7	no	0.416667	0.875	45	11.8702	1	8.92266
608	2. Oromia:	Fedis,	2	8	no	0.416667	0.875	30	11.8119	2	9.82011
609	2. Oromia:	Fedis,	4	6	no	1.25	4.125	30	14.2668	2	11.0089
610	2. Oromia:	Fedis,	10	5	no	0.416667	1.25	22	13.0937	1	11.62
611	2. Oromia:	Fedis,	7.5	6	no	0.833333	0.875	32	12.0718	1	8.29904
612	2. Oromia:	Gursum	1	4	no	2.08333	1.125	32	11.1925	1	8.90246
613	2. Oromia:	Gursum	0.5	7	no	5	1.812	35	11.5608	1	9.49175
614	2. Oromia:	Gursum	15	11	no	0.833333	2.562	38	11.8138	1	9.0893
615	2. Oromia:	Gursum	15	8	no	0.416667	1.75	30	11.2226	1	8.85367
616	2. Oromia:	Gursum	15	6	no	0.416667	1.75	50	11.3748	1	8.62155
617	2. Oromia:	Gursum	15	8	yes	0.625	1.375	27	11.3114	1	8.85009
618	2. Oromia:	Gursum	15	7	no	0.625	1.375	35	11.1426	1	8.74034
619	2. Oromia:	Gursum	15	9	no	2.5	1.375	30	10.8551	2	8.89426
620	2. Oromia:	Gursum	15	7	no	0.833333	1.875	40	11.0331	2	9.69277
621	2. Oromia:	Gololcha	5	11	no	0.5	2.5	35	12.311	1	10.2128
622	2. Oromia:	Gololcha	2	8	no	0.0833333	1.25	35	10.3577	1	7.95507
623	2. Oromia:	Gololcha	3	7	no	0.416667	1.25	30	10.8818	1	8.03916
624	2. Oromia:	Gololcha	4.3	11	no	0.166667	0.62	31	10.3385	1	8.38936
625	2. Oromia:	Gololcha	5	5	no	2.5	1.75	30	10.4208	2	10.2124
626	2. Oromia:	Gololcha	4	10	no	2.58333	0.6	35	11.2319	3	8.68271
627	2. Oromia:	Gololcha	7	7.5	no	2.5	2.38	35	10.5764	3	9.46808
628	2. Oromia:	Gololcha	7.5	8	no	1.66667	5.5	56	10.6186	3	10.231
629	2. Oromia:	Gololcha	4.3	11	no	0.166667	3.5	35	12.0009	3	10.6935
630	2. Oromia:	Gololcha	10	9	no	0.916667	5	39	11.5249	4	11.5622
631	2. Oromia:	Gololcha	4.3	9	no	0.166667	8	40	12.5084	3	10.9092
632	2. Oromia:	Shenen Kel	7.5	11	yes	0.166667	3	45	11.1095	4	10.3735
633	2. Oromia:	Shenen Kel	15	6	no	2.5	1.25	60	10.561	2	9.92818
634	2. Oromia:	Shenen Kel	4.3	11	no	0.166667	2	30	10.5892	2	10.8856
635	2. Oromia:	Shenen Kel	15	2	no	0.166667	1.37	26	10.1689	4	10.3385
636	2. Oromia:	Gololcha	7.5	9	no	0.166667	1.25	36	10.956	4	10.5453
637	2. Oromia:	Gololcha	7.5	7	no	0.166667	1	52	10.3392	3	10.4043
638	2. Oromia:	Shenen Kel	10	5	no	0.5	1.12	25	9.43348	2	6.95655
639	2. Oromia:	Fedis,	12	8	no	0.5	0.625	55	11.4076	3	10.2256
640	2. Oromia:	Fedis,	7.5	9	no	0.416667	0.62	35	10.537	3	10.5361
641	2. Oromia:	Fedis,	4	11	no	0.208333	1.375	45	11.8026	3	11.5646
642	2. Oromia:	Fedis,	10	6	yes	3.88889	1.5	37	12.6335	4	11.4672
643	2. Oromia:	Fedis,	10	10	no	0.625	1.5	60	11.1491	2	11.5366
644	2. Oromia:	Fedis,	10	8	no	0.75	0.375	35	11.0898	3	10.2219
645	2. Oromia:	Fedis,	10	11	no	1.875	2	35	12.1159	3	11.0556
646	2. Oromia:	Fedis,	5	10	no	0.833333	0.495	50	10.7582	4	11.7101
647	2. Oromia:	Gursum	7	8	yes	2.91667	1.25	35	11.0322	4	9.2399
648	2. Oromia:	Gursum	1	4	yes	2.5	1	27	10.4737	2	10.4773
649	2. Oromia:	Gursum	0.5	4	no	3.75	0.75	33	10.1689	4	10.8561
650	2. Oromia:	Gursum	10	11	no	2.5	1	35	11.0483	4	6.90776
651	2. Oromia:	Gursum	20	6	no	1.66667	1.625	27	10.904	3	10.4487
652	2. Oromia:	Gursum	10	7	yes	1.66667	0.89	60	10.9609	4	10.0345
653	2. Oromia:	Gursum	20	6	yes	0.833333	0.63	25	10.0021	4	10.1792
654	2. Oromia:	Gursum	7	10	yes	3.33333	0.75	45	9.20029	2	11.5249
655	2. Oromia:	Gursum	20	7	yes	1.66667	1.25	37	10.7144	3	10.6537
656	2. Oromia:	Gololcha	5	6	no	0.0833333	1.5	40	10.3268	3	10.1924
657	2. Oromia:	Gololcha	10	5	no	1.29167	0.85	24	10.131	3	8.54675
658	2. Oromia:	Gololcha	5	9	no	0.0833333	2	35	11.1729	4	10.9552
659	2. Oromia:	Gololcha	10	1	no	2.91667	0.6	25	10.2398	3	11.0175
660	2. Oromia:	Gololcha	8	5	no	0.833333	0.62	40	10.227	2	9.64212
